# Supplementary material for: AI-Based Facial Phenotyping Supports a Shared Molecular Axis in PACS1-, PACS2-, and WDR37-Related Syndromes
Source: Int J Mol Sci. 2025 Aug 18;26(16):7964. doi: 10.3390/ijms26167964 (PMC12386744; doi:10.3390/ijms26167964)
Supplement: Supplementary file 1 [file ijms-26-07964-s001.zip]

Archive with 1 entries (1 files):
- ijms-3734220-supplementary.pdf
